# Supplementary material for: Genome-wide associated study identifies NAC42-activated nitrate transporter conferring high nitrogen use efficiency in rice
Source: Nat Commun. 2019 Nov 21;10:5279. doi: 10.1038/s41467-019-13187-1 (PMC6872725; doi:10.1038/s41467-019-13187-1)
Supplement: Supplementary file 5 — Supplementary Data 1 [file 41467_2019_13187_MOESM5_ESM.xlsx]

## Sheet: Sheet1
Supplementary Data 1. Rice materials and their membership probabilities corresponding to each subpopulation
Accessions	Q1	Q2	Q3	Q4	Q5
Tongkejing	0.264	0.736	0	0	0
Kundaoxuan7Hao	0	0	0	0.994	0.006
Zijinjing	0.022	0	0	0.879	0.1
Sujing2Hao	0.909	0.091	0	0	0
Bayuehuang	0	0	0	1	0
Guilu1Hao	0	0	0	0.276	0.724
Chenggonghangu	0.238	0	0	0.168	0.593
AsuXX	0	0	0	1	0
Xixiangjing1Hao	0.831	0.169	0	0	0
Xiaocongdao	0	0	0	1	0
Changmangxiaomaidao	0	0	0	1	0
Jinxiangwandao	0	0	0	1	0
Xiaohuangdao	0	0	0	0.983	0.017
Laohuangdao	0	0	0	0.939	0.061
Huinuo	0	0	0	1	0
Shiwuyenuo	0	0	0	1	0
Aleihuang	0.331	0.501	0.168	0	0
Haowai	0.282	0.495	0.064	0	0.159
Xincunheigu	0.244	0.364	0.115	0	0.277
Nanyeshu	0.176	0.299	0.081	0.001	0.444
Mazha	0	0	0	0	1
Laozuihuangpi	0	0	0	0.147	0.853
LijiangXXzigu	0.344	0.46	0.043	0	0.153
Mazaoheigu	0	0	0	0.976	0.024
Lengshuigu	0.002	0	0.03	0.082	0.887
Haoyayou	0	0	0	0.146	0.854
Dabainuo	0.348	0	0	0.395	0.257
Pangxiegu	0.022	0.547	0.431	0	0
Baixxzigu	1	0	0	0	0
Haogang	1	0	0	0	0
Mubanggu	0	0	0	0	1
Gandigu	0.689	0	0	0	0.311
Maxiangu	0	0	0	0.05	0.95
Dabaidiao	0.142	0.773	0.073	0	0.012
Banjiemao	0	0	0	0.263	0.737
Shanzinuo	0.106	0.133	0	0.004	0.757
Qiguizao25	0	0	0	0.081	0.919
IR13423-17-1-2-1	0.277	0.683	0.04	0	0
IR20	0.774	0.144	0.082	0	0
Huangzhanjingzi	0	0	0	0.933	0.067
Lianmi15Hao	0	0	0	1	0
Dasa52	0	0	0	1	0
Zaoxiaohongmaojingyuezaosheng	0	0	0	0.979	0.021
Dajinxian	0	0	0	1	0
Gudong	0	0	0	0.907	0.093
Kuaidaozi	0	0	0	1	0
Putongludao	0.491	0	0	0.245	0.264
Sulianzhong	0	0	0	0.918	0.082
Hongxing1Hao	0	0	0	1	0
Mandalu	0	0	0	0.836	0.164
Changzhong	0.016	0.011	0	0.923	0.051
Wenzhouzhu	0.119	0.853	0.028	0	0
Donglangzao	0.182	0.818	0	0	0
Dayeke	0	1	0	0	0
Xiaohongdao	0.195	0.771	0.034	0	0
Magu	0.703	0.254	0.043	0	0
Hunheti	0.207	0.439	0.255	0.058	0.041
Zaohonggu	0.178	0.785	0.037	0	0
Zaoyouzhan	0	1	0	0	0
Aijiaohong	0.175	0.729	0.076	0	0.02
Taidongyu66	0.173	0.827	0	0	0
Kexuan13	0.712	0.288	0	0	0
Dangyu3Hao	0.873	0.127	0	0	0
Kunnongxuan16	0	0	0	0.683	0.317
4144	0.015	0	0.002	0.96	0.024
Zaoshu691	1	0	0	0	0
Jiahua1Hao	0.023	0	0	0.977	0
Lianjing4Hao	0	0	0	1	0
Wandao77	1	0	0	0	0
2134	0	1	0	0	0
Hexi4Hao	0.719	0.281	0	0	0
Putaohuang	0.01	0.99	0	0	0
Jinfu9Hao	0	0	0	1	0
Shannong13	0	0	0	1	0
Jindao1244	0.042	0.065	0	0.893	0
Jindao4Hao	0	0	0	1	0
Lindao4Hao	0.001	0.007	0	0.986	0.006
Gongjiao10Hao	0	0	0	1	0
88-49	0	0	0	1	0
Dongzi129	0	0	0	0.921	0.079
Nonglin8Hao	0	0	0	1	0
Mudgo	0.03	0.021	0	0.949	0
Huangjinqing	0	0	0	1	0
Suwon264	0.845	0.112	0	0.043	0
X019	0.515	0.423	0.062	0	0
41583	0.258	0.499	0.231	0	0.012
Youmangzaojing	0	0	0	1	0
Heimangdao	0.004	0.515	0	0.404	0.077
Yiweidao	0.011	0	0	0.986	0.002
Huadongdao	0	0	0	1	0
Zhonghua11	0	0	0	1	0
JC92	0.798	0.202	0	0	0
DV1	0	0	1	0	0
Akishikari	0	0	0	1	0
KU 115	0.41	0.238	0.141	0.022	0.188
Yan87-29	0	0	0	1	0
isaomochi	0	0	0	1	0
samchun	0	0	0	1	0
woonzang	0	0	0	1	0
Yangdao6Hao	0.877	0.123	0	0	0
6311S	0.544	0.43	0	0.026	0
P88S	0.513	0.359	0.038	0.09	0
Guangzhan63S	0.654	0.346	0	0	0
Guichao2	0.169	0.831	0	0	0
N22	0	0	1	0	0
Nanjing11	0	1	0	0	0
IR36	0.838	0.115	0.047	0	0
Habataki	0.843	0.157	0	0	0
Asominori	0.006	0	0	0.994	0
Elio	0.329	0	0	0.386	0.285
IR24	1	0	0	0	0
Koshihikari	0.011	0.027	0	0.962	0
NanGuang	0.016	0	0	0.984	0
Nipponbare	0.006	0.011	0.014	0.969	0
Nanjing6	0	1	0	0	0
Qianzhonglang	0.027	0.001	0	0.954	0.018
YuefengA	0.297	0.348	0.138	0.191	0.026
