# Supplementary material for: Genome-wide associated study identifies NAC42-activated nitrate transporter conferring high nitrogen use efficiency in rice
Source: Nat Commun. 2019 Nov 21;10:5279. doi: 10.1038/s41467-019-13187-1 (PMC6872725; doi:10.1038/s41467-019-13187-1)
Supplement: Supplementary file 6 — Supplementary Data 2 [file 41467_2019_13187_MOESM6_ESM.xlsx]

## Sheet: Sheet1
Supplementary Data 2. Primers in this study.
Primer	Sequence	Amplicon(bp)	Application
ONPF6.1RTF	GGAGCGGCAAGATCGAGCACACG	284	Real-time PCR
OsNPF6.1RTR	GAGGATGGCGAGGCAGGGGAAGAC
Os01g0100400RTF	CTCTCAGCTCAAGTTAGTAGGG	139
Os01g0100400RTR	CAAATCAAGTCAAGCGTGTGTA
Os01g0100600RTF	TACAGAACCAGTACCACAACTC	97
Os01g0100600RTR	GGTTGGAGCTCTAGGATATTCC
Os01g0100900RTF	ATACGATAATGATGGTGGGGTC	99
Os01g0100900RTR	AGCAAATGTCATATCGTGAAGC
Os01g0101600RTF	TCGTGACCACTATTCATCTAGC	217
Os01g0101600RTR	AGAAGAATGATGGTCACGAGTT
Os01g0101700RTF	CCCTACTACTACCAGGAAGACA	102
Os01g0101700RTR	GTTCTCCTCTGAATCCTTCGTC
Os01g0102400RTF	TTGCGGATGGTAATAAATGCAG	166
Os01g0102400RTR	GTTTGCTAAAATCACGTCACCT
Os01g0102900RTF	CCATGGAGAATTGGAGTCTTCT	134
Os01g0102900RTR	GCTAGACTAGCGTGCCTTATTA
OsActin1RTF	CGGTGTCATGGTCGGAAT	164	Real-time PCR control
OsActin1RTR	GCTCGTTGTAGAAGGTGT
ONPF6.1GeneF	ATATTATGGAACGGAGGGAGTAGT	2176	Gene amplification
OsNPF6.1GeneR	CTGGTCGGACGGAGGAGT
OsNPF6.1-F1	ATCGCCGCCTTCACCACCCTCTAT		Gene walking sequence
OsNPF6.1ProF	CAACCCGGCCGGATGAAAC	3921	Promoter amplification
OsNPF6.1ProR	CCACGAGGCCCAGGAGATAGAG
OsNPF6.1ProW1	TTTGTTAATGGGGGTAGTCGTAGA		Promoter walking sequence
OsNPF6.1ProW2	ATTATTTATTTTATTTGTGACTTC
OsNPF6.1ProW3	GGCTGGCTACCGACAAATCAAT
OsNPF6.1CasF	GGCACACCACGGAACTGTTGTACG		CRISPR/Cas vector construction
OsNPF6.1CasR	AAACCGTACAACAGTTCCGTGGTG
OsNPF6.1CPF	CCGGCGCGCCAAGCTTGGCAGATGTTCCCTCTA	3874	vector construction
OsNPF6.1CPR	GAATTCCCGGGGATCCCTAGTTATGTGGGGTGGTGGG
CHL1-F	cggactagtgccaccATGTCTCTTCCTGAAACTAAATC	1759	Function
CHL1-R	tcagcggccgcTCAATGACCCATTGGAA TACTCG
Hap-F	ggaagatctgccaccATGGATCATCATCCAATTCCAGC	1821
Hap-R	tcagcggccgcCTAGTTATGTGGGGTGGTGGG
Hap-bifcF	ggaattcATGGATCATCATCCAATTCCAGC	1818	BiFC
Hap-bifcR	cggggtacccGTTATGTGGGGTGGTGGGGGGC
OsNPF6.1GFPF1	CGGAGCTAGCTCTAGAATGGATCATCATCCAATT	709	Subceller location vector construction
OsNPF6.1GFPR1	TGCTCACCATGGATCCGCTCCGCTCCTCGAACT
OsNPF6.1GFPF2	CGAGCTGTACAGATCTCCGGTGCTGGACCGCTTC	1245
OsNPF6.1GFPR2	GCCAAATGTTTGAACTGCAGCTAGTTATGTGGGGT
OsNPF6.1GUSF	GAATTCCCGGGGATCCGGCAGATGTTCCCTCTA	2032	GUS vector construction
OsNPF6.1GUSR	GGCCAGTGCCAAGCTT GTGATGTCTCCTCGATC
OsNPF6.1oxF	TTACTTCTGCACTAGGTACCATGGATCATCATCCA	1889	Overexpression vector construction
OsNPF6.1oxR	GAATTCCCGGGGATCCCTAGTTATGTGGGGTGGTGG
2715F	TTTCCCGATATTACCCTTTGTTGA	637	T-DNA detection
2715R	TCCTCTCCGCCATCTCGTTCC
OsNPF6.1 F	AGGGAAGGGCGTTGGTGGTT	1059
OsNPF6.1 R	GTGTAGAGCGCGGCGTAGAGGTA
OsNAC42RTF	TCAGATGTTGCGGATGCTACGACT	163	Real-time PCR
OsNAC42RTR	ATTGGGGAACGGATGCTGAGAA
OS09G0479400_RTF	CGATGGTGGACGAGAAT	258
OS09G0479400_RTR	CACCGGAATCGCTTGAAG
OS09G0481100_RTF	GATCTTGGAGGAGTTCGAGTTC	169
OS09G0481100_RTR	GTACTTGATGTACCTGTCCACC
OS09G0481700_RTF	CTAATGAGGAGGATGATAGGGC	136
OS09G0481700_RTR	TTACTGGTGGTGGTAATAGCAG
OS09G0481800_RTF	AGATGAGAAGCAGCTTGATGAT	144
OS09G0481800_RTR	ATGTAGGATAGTGCATTCCAGC
OS09G0482000_RTF	GAACACACACAAGACACAAACT	82
OS09G0482000_RTR	TTGGAGACGGCATGATCAAAAT
OS09G0482650_RTF	AAGGATTTGCAGAGAAGATTGC	81
OS09G0482650_RTR	TACGTTGCAAATGGATGTCAAG
OS09G0482660_RTF	TTCACTAAGAGCGTGAAGAAGC	121
OS09G0482660_RTR	GAACTGTATGCTTTCCATCCGA
OS09G0482700_RTF	GGCAAAACACTCTTCAAGACAT	168
OS09G0482700_RTR	TTCTATCGATGGAGAAGCTGTC
OS09G0482740_RTF	CAAACAAAATACCACCGCGATA	107
OS09G0482740_RTR	TCCGAAATGAGATTCTGCTACA
OS09G0489800_RTF	GCTACGAGCATCTAGGGTTAG	83
OS09G0489800_RTR	GGTCATCAAGGTACGCTACTAT
OS09G0490400_RTF	CTGGTTCGTGCCGTATAATGA	80
OS09G0490400_RTR	GGAACCATCCGTACATGAAGTC
OS09G0491772_RTF	CCTAGGGTTTTTCCGGATCTC	257
OS09G0491772_RTR	ATCGATCCCAATAACATCCGC
OS09G0493000_RTF	GATACGACTCCCAGAAAACGG	133
OS09G0493000_RTR	AACAAGTTGGATCACTCATCGC
OS09G0494300_RTF	GTCAAAAAGCGCCCTAAGATAG	234
OS09G0494300_RTR	GTTAGAATGTGCCTCTTCGAAC
OS09G0494500_RTF	GTTCGAGGAGCTAGCCATG	80
OS09G0494500_RTR	CTTCCTGGGAGTTTGAGGG
OsNAC42ProF	TTTGTTGTAGAGGGAATGG	3025	Promoter amplification
OsNAC42ProR	TGAGGAAGTAGAGGACGAG
OsNAC42GFPF	CGAGCTGTACAGATCTATGGGGATGGAGAACC	2173	Subceller location vector construction
OsNAC42GFPR	GCCAAATGTTTGAACTGCAGTTATGTAGAGGGAAAC
OsNAC42F1	GAGCTCGTCCTCTACTTCCTCAAG	1312	Tiling mutant detection
OsNAC42R1	GAGCACAAATGCAGAAGAAATTACAC
NPF6.1Pro-A-q-F	AACGCCGTCCACGAGCGAGTATT	102	Chip-PCR
NPF6.1Pro-A-q-R	GCATACGGAGGATGCATGTCTA
UbiPro-F	TTCCACATCCTTCTCTACGGC	131
UbiPro-R	ATGGGTGTTTTCACTGACATGG
