# Supplementary material for: Genome-wide associated study identifies NAC42-activated nitrate transporter conferring high nitrogen use efficiency in rice
Source: Nat Commun. 2019 Nov 21;10:5279. doi: 10.1038/s41467-019-13187-1 (PMC6872725; doi:10.1038/s41467-019-13187-1)
Supplement: Supplementary file 7 — Source Data [file 41467_2019_13187_MOESM7_ESM.xlsx]

## Sheet: Fig.1d
Raw data for Fig.1d.Nip and Nip pHapB::NPF6.1HapB were used in the data analyses.Nip, Nipponbare.
Effective panicle number			Yeild per plant
Nip	Nip pHapB::NPF6.1HapB		Nip	Nip pHapB::NPF6.1HapB
8	15		21.8	25.5
12	12		23	21.8
8	17		22.4	21.8
10	14		19.4	25.1
17	18		19.5	27.7
12	13		22.2	24.38
9	12
16	18
17	11
15	16
10	13
10	11
12	19
12	15
15	16
17	14

## Sheet: Fig.1e
Raw data for Fig.1e.Nip and Nip pHapB::NPF6.1HapB were used in the data analyses.Nip, Nipponbare.
Effective panicle number			Yeild per plant
Nip	Nip pHapB::NPF6.1HapB		Nip	Nip pHapB::NPF6.1HapB
6	5		11	11.1
7	8		7.8	11
7	5		9	11.4
6	8		11.6	11.4
5	9		9	13.9
5	9		12.1	11.8
6	10
8	8
7	9
6	10
7	6
6	5
7	9
7	10
5	5
7	7

## Sheet: Fig.1g
Raw data for Fig.1g. Nip and Nip-cas were used in the data analyses.Nip, Nipponbare.
Plant height			Yeild per plant
Nip	Nip-cas		Nip	Nip-cas
97.3	83.1		22.4	15.6
96	82.9		19.5	19.4
98.9	87.2		22.2	16.5
97.5	83.2		23	15.3
98	85.2		21.8	15.2
98.1	87		19.4	16.8
99.1	87.3
98	85.1
98	85.1
94.2	81.2
97.5	85
97.3	83.2
97.5	85
94	80.2
92.9	79.8
98	85.1

## Sheet: Fig.1h
Raw data for Fig.1h. Nip and Nip-cas were used in the data analyses.Nip, Nipponbare.
Plant height			Yeild per plant
Nip	Nip-cas		Nip	Nip-cas
82.2	70.5		9	7.9
81	69.8		9	9.6
85.8	76.3		12.1	8.6
82.5	73.3		7.8	8.9
84.8	76.2		11	8.7
85	76.3		11.6	8
87.5	77.1
84.8	76
83.9	74.2
80.1	69.7
82.9	74.2
82.5	71.1
82.6	73.9
80	68
79.2	67.2
84.1	74.3

## Sheet: Fig.2a
Raw data for Fig.2a. NIL(HapA) and NIL(HapB) were used in the data analyses.
Plant height			Yeild per plant
NIL(HapA)	NIL(HapB)		NIL(HapA)	NIL(HapB)
107	116.2		24.2	40.1
111.6	120.1		21.2	26.8
116.5	124		25.1	29
116	122.1		27.4	32.3
115.2	122		26.2	32.7
110.9	118.5		27.3	24.2
112.2	121.3
104	115
107.5	116.9
111.8	120.5
104	114.9
112	120.9
114	122
109.2	117.3
109.1	117.2
102.8	114.2

## Sheet: Fig.2b
Raw data for Fig.2b. NIL(HapA) and NIL(HapB) were used in the data analyses.
Plant height			Yeild per plant
NIL(HapA)	NIL(HapB)		NIL(HapA)	NIL(HapB)
102.9	109		16.6	20.8
107	112.5		18.1	18.7
110	115.9		18.4	20.7
109.5	115.3		20.7	22.8
108.8	114.8		17.6	22.5
106.5	111.5		17	18.5
108.7	113.5
99.1	109
103.9	109.1
108.3	113.2
98	108
108.5	113.5
108.7	113.8
105	110.2
104.8	110.2
97.5	107.2

## Sheet: Fig.2c
Raw data for Fig.2c. NIL(HapA) and NIL(HapB) were used in the data analyses.
NIL(HapA)			NIL(HapB)
'AT% 15N/14N	15N-NO3- Influx µmol h-1 g-1 DW		'AT% 15N/14N	15N-NO3- Influx µmol h-1 g-1 DW
0.477	42.075		0.481	42.441
0.473	41.716		0.479	42.205
0.472	41.579		0.478	42.157

## Sheet: Fig.2d
Raw data for Fig.2d. NIL(HapA) and NIL(HapB) were used in the data analyses.
NIL(HapA)			NIL(HapB)
'AT% 15N/14N	15N-NO3- Influx µmol h-1 g-1 DW		'AT% 15N/14N	15N-NO3- Influx µmol h-1 g-1 DW
0.44	38.804		0.469	41.333
0.442	38.95		0.467	41.161
0.441	38.877		0.471	41.551

## Sheet: Fig.2e
Raw data for Fig.2e. Watar, OsNPF6.1HapA and OsNPF6.1HapB -injected oocyte were used in the data analyses.
Inward current elicited(nA)
Water		HapA		HapB
5.4		4.3		7.5
2		3.8		8.5
2.1		4.9		6
4.5		10.5		4.8
4.7		6.8		13.7
4.5		7		10.2
4.5		5		10

## Sheet: Fig.2f
Raw data for Fig.2f. Watar, OsNPF6.1HapA and OsNPF6.1HapB -injected oocyte were used in the data analyses.
Inward current elicited(nA)
Water		HapA		HapB
5.4		21.7		22.6
2		21.1		34.2
2.1		0		39.1
4.5		7		14.3
4.7		4		18.3
4.5
4.5

[truncated: 40 more sheets: Fig.2g, Fig.2h, Fig.3a, Fig.3b, Fig.3c, Fig.3d, Fig.4d, Fig.4e, Fig.4f, Fig.5b, Fig.5d, Fig.5e, Fig.5h, Fig.5j, Fig.5k, Fig.5l, Supplementary Fig.3a, Supplementary Fig.4b, Supplementary Fig.5b, Supplementary Fig.9 …]
